# Supplementary material for: Know your limits; miniCOI metabarcoding fails with key marine zooplankton taxa
Source: J Plankton Res. 2024 Nov 2;46(6):581–95. doi: 10.1093/plankt/fbae057 (PMC11629781; doi:10.1093/plankt/fbae057)
Supplement: TableS4_Albaina_etal_R2_fbae057 [file tables4_albaina_etal_r2_fbae057.xlsx]

## Sheet: SUPPMATTABLEMETASYNTHESIS
Table S4. Review of miniCOI metabarcoding performance with marine zooplankton taxa. Detailed data on Appendicularians and Oithona similis and other locally abundant taxa that were quoted as showing pronounced bias or a detection failure in the reviewed papers (see quotes and notes in the two columns about performance). Articles were ranked by 1) miniCOI primer combination, from those with less am…
Reference number in Table S3	vs. microscopy	vs. other universal marker/s	Title	Authors	DOI	Year of publication	Methodological details	Performance (articles´ text quotes)	Performance (notes from review authors)	Appendicularia FAIL	Appendicularia PRON. BIAS	Appendicularia N/A	Appendicularia OK	O. similis FAIL	O. similis PRON. BIAS	O. similis N/A	O. similis OK	Misperformance with other locally abundant taxa
LERAY FOLMER
11	X	X	Mesozooplankton biodiversity, vertical assemblages, and diel migration in the western tropical Pacific Ocean revealed by eDNA metabarcoding and morphological methods	Feng, Yunzhi; Sun, Dong; Shao, Qianwen; Fang, Chen; Wang, Chunsheng	10.3389/fmars.2022.1004410	2022	1. eDNAss and 200um net, 2. Western tropical Pacific Ocean, 3. illumina NOVASEQ, 4. MZGdb, 5. 18S rRNA V1-2 region (Fonseca et al. 2010) with reverse modified (as in Sinninger et al. 2016 doi: 10.3389/fmars.2016.00092)	Oncaea was shared by COI and morphology, and Corycaeus was shared by 18S and morphology. However, several dominant copepod genera identified by morphology failed to show up in the top-10 results of COI and 18S, including Acartia and Oithona However, several abundant taxa were underestimated in our study. The small copepod genera Acartia and Oithona have been recorded with relatively high abundanc…	Appendicularia only detected by 18S marker (Supp. Mat. Table 1). Oithona similis detected by microscopy (Supp. Mat. Table 2) but no oithonids reported by miniCOI metabarcoding (but reported as genus level with 18S V1-2; Supp. Mat. Table 1).	x				x				Pronounced bias with Acartia spp.
26	X	NO	Metabarcoding of marine zooplankton in South Africa	Singh, S. P.; Groeneveld, J. C.; Huggett, J.; Naidoo, D.; Cedras, R.; Willows-Munro, S.	10.2989/1814232X.2021.1919759	2021	1. 500um net, 2. Continental shelf of KwaZulu-Natal Province on the east coast of South Africa, 3. MiSEQ, 4. BOLD + NCBI/GENBANK + MIDORI	Differences in the results obtained were that morphological identification picked up three groups (Brachiopoda, Ophiuridae and Cirripedia) not identified by metabarcoding.	There is no more discussion on marker performance (the paper focus on the reference databases for South-African species). 500 um mesh size net strongly limited the sampled taxa.			x				x
8	X	X	Evaluation of marine zooplankton community structure through environmental DNA metabarcoding	Djurhuus, Anni; Pitz, Kathleen; Sawaya, Natalie A.; Rojas-Marquez, Jaimie; Michaud, Brianna; Montes, Enrique; Muller-Karger, Frank; Breitbart, Mya	10.1002/lom3.10237	2018	1. eDNAss and net samples (64um, 200um and 500um), 2. Coral reef sites in the Florida Keys National Marine Sanctuary, 3. MiSeq, 4. NCBI/GENBANK, 5. 18S rRNA V9 region (1391F and EukBr primers; https://earthmicrobiome.org/protocols-and-standards/18s/)	Paracalanus was not detected with the 18S rRNA gene, and Oithona was not detected with COI. Thus, they could not be compared to biomass using those markers. In some cases, there were co-occurring elevated biomass and sequence abundances, although these relationships were never statistically significant (Supporting Information Fig. S2). When combining all the 18S rRNA and COI data (T-DNA, eDNA, an…	Figure 4 and Figure S1 showed the failure of COI with Appendicularia (abundant in certain samples and detected by 18S rRNA V9 but not by miniCOI).	x				x
LERAY MEYER
29	X	X	Assessment of short-term spatio-temporal variability in the structure of mesozooplankton communities integrating microscopy and multigene high-throughput sequencing	Yebra, Lidia; Garcia-Gomez, Candela; Valcarcel-Perez, Nerea; Hernandez de Rojas, Alma; Blanco-Bercial, Leocadio; Castro, M. Carmen; Gomez-Jakobsen, Francisco; Mercado, Jesus M.	10.1016/j.ecss.2022.108038	2022	1. 200um net, 2. Bay of Malaga (SW Mediterranean), 3. MiSEQ, 4. NCBI/GENBANK, 5. 18S rRNA V9 region (1389F and 1510R; Amaral-Zettler et al., 2009)	The second most abundant phylum was Chordata, represented by Appendicularia, which accounted for 3.0 ± 3.2% (0.3–8.3%) of the total abundance. No Appendicularia were identified by this barcode-COI-(Suppl. Table 1). We observed a positive and significant correlation between the copepod genera mean relative abundances (square-root transformed data) obtained by microscopy and COI, after excluding th…	Authors compare % reads vs. % abundance (instead of the % biomass that would be a better proxy). However, the contrasting values encountered for both microscopy and 18S rRNA V9 results (Cyclopoida and Poecilostomatoida in Supp. Mat. Table 1) versus COI ones (where data is provided by Oithona species, namely O. plumifera, O. nana and O. similis) clearly show a pronounced bias in the latter; more i…	x					x			Pronounced bias with Oncaea spp. Failure to detect doliolids.
20	NO	X	Niche partitioning between planktivorous fish in the pelagic Baltic Sea assessed by DNA metabarcoding, qPCR and microscopy	Novotny, Andreas; Jan, Kinlan Mehdi Goulwen; Dierking, Jan; Winder, Monika	10.1038/s41598-022-15116-7	2022	1. adult and larval fish diet. 2. Southern Baltic Sea, 3. MiSEQ, 4. Not specified, 5. 18S rRNA V4 region (Hu et al. 2014: https://doi.org/10.1371/journal.pone.0103528)	More specifically, for adult fish, 18S had a higher resolution of copepod prey, revealing the consumption of the genera Pseudocalanus, Acartia, Centropages and Temora, whereas COI was limited to the detection of Pseudocalanus and Acartia (Fig. 1). Additionally, 18S amplified Mertensia prey that were not amplified by COI. 18S identified the highest prey diversity by having an increased resolution …	Figure 1 shows Centropages and Temora were abundant for 18S marker but zero or close to zero with miniCOI; however, detailed data is not provided neither in the paper nor in the Supp. Mat. file so we could not discriminate between a failure to detect or a pronounced bias with these two taxa.			x				x		Pronounced bias or failure to detect Centropages spp. and Temora spp. Failure to detect Mertensia spp. (Ctenophora)
LERAY GELLER
12	X	X	COI metabarcoding better reveals the seasonal variations in the zooplankton community in the western Pacific Warm Pool	Feng, Yunzhi; Sun, Dong; Shao, Qianwen; Fang, Chen; Wang, Chunsheng	10.1016/j.ecolind.2023.111183	2023	1. 200um net, 2. Western Pacific Warm Pool (Kyushu–Palau Ridge), 3. illumina NOVASEQ, 4. MZGdb, 5. 18S rRNA V1-2 region (Fonseca et al. 2010) with reverse modified (as in Sinninger et al. 2016 doi: 10.3389/fmars.2016.00092)	In all three seasons, the COI metabarcoding identified more unique taxa for most groups, particularly Medusa and Malacostraca, but it detected fewer taxa for Cyclopoida and Tunicata compared to microscopy. Four genera were only detected via microscopy: Euaugaptilus, Eucalanus, Lophothrix, and Metridia. Notably, the cyclopoids with a high microscopic abundance were strongly underestimated in the s…	Cyclopoida represented 35 % in abundance and 4 % in reads while tunicates were 5 % and 0.01 %, respectively. However, the authors reported a pronounced bias also versus biomass estimated with image analysis (ZOOSCAN) (Figure 4). There is no detail on the taxa corresponding to the Tunicata category (nor in the main paper nor in the Supp. Mat. so we could not check the performance with appendicular…			x				x		Pronounced bias with Cyclopoida.
19	NO	X	A space-for-time framework for forecasting the effects of ocean stratification on zooplankton vertical habitat use and trait composition	Matthews, Stephanie A.; Ohman, Mark D.	10.1002/lno.12450	2023	1. 202um net. 2. California Current Ecosystem, 3 MiSEQ, 4. MZGdb, 5. 18S rRNA V4 region (Zhan et al. 2013)	Euchaetidae were only detected at COI, and Oithonidae only at 18S.	In the Supp. Mat. Table 1b a detection failure with appendicularians is shown (these taxa being abundant in the 18S rRNA V4 dataset, Supp. Mat. Table 1a). Regarding tunicates, only doliolids and Ascidiacea were reported by COI while these along with many more tunicate groups (including Appendicularia but also Salpida and Pyrosomata among thaliaceans, all of them being abundant) did by 18S rRNA V4.	x				x				Failure to detect Salpida and Pyrosomata (Thaliaceans).
18	NO	X	Divergent patterns of zooplankton connectivity in the epipelagic and mesopelagic zones of the eastern North Pacific.	Matthews, Stephanie A; Blanco-Bercial, Leocadio	10.1002/ece3.10664	2023	1.150um net, 2. Northeast Pacific Ocean, 3. MiSEQ, 4. custom zooplankton database created from the global MetaZooGene COI and 18S databases v2022-10-26 (Bucklin et al., 2021), supplemented with 242 COI sequences and 283 18S sequences collected from 53 zooplankton species identified from the southern California Current System (Table S1 in the original paper), 5. 18S rRNA V4 region (Zhan et al. 201…	Malacostracans, ostracods, and gastropods were better detected at the COI marker; thaliaceans and most cyclopoid copepods were detected nearly exclusively by the 18S marker.	Supp. Mat. Table 1 reports data on the sorted specimens for local database construction (Sanger sequencing) including a column showing success (or the lack of it) when sequencing with 18S rRNA V4 and miniCOI primers. According to this table, and regarding the cyclopoids and thaliaceans reported in the metabarcoding effort in the previous column: the six Oithona similis specimens sorted for sequen…	x				x				Failure to detect Doliolida, Salpida and Pyrosomatida.
1	X	NO	COI Metabarcoding of Zooplankton Species Diversity for Time-Series Monitoring of the NW Atlantic Continental Shelf	Bucklin, Ann; Batta-Lona, Paola G.; Questel, Jennifer M.; Wiebe, Peter H.; Richardson, David E.; Copley, Nancy J.; O'Brien, Todd D.	10.3389/fmars.2022.867893	2022	1. 333um net, 2. NW Atlantic continental shelf, 3. MiSEQ, 4. MZGdb	Limitations of the approach included failure to detect species within all taxonomic groups of zooplankton. Functional regression analysis of COI sequence numbers versus morphological counts from the EcoMon database were done for 7 species for which both types of data were available for most stations. Of these, 5 species showed significant regression relationships: Calanus finmarchicus, Centropage…	No further details available (also in Supp. Mat.). Authors compare % reads with % of abundance instead of biomass, this representing a limitation when interpreting correlations.			x				x
13	NO	X	A new record of the rapidly spreading calanoid copepod Pseudodiaptomus marinus (Sato, 1913) in the Levantine Sea using multi-marker metabarcoding	Guy-Haim, Tamar; Velasquez, Ximena; Terbiyik-Kurt, Tuba; Di Capua, Iole; Mazzocchi, Maria Grazia; Morov, Arseniy R.	10.3391/bir.2022.11.4.14	2022	1. 200um net, 2.Levantine Sea (East Mediterranean), 3. MiSEQ, 4. NCBI/GENBANK and MZGdb, 5. 18S rRNA V9 region (1391F and EukBr; http://www.earthmicrobiome.org/emp-standard-protocols/18s/)		Authors only reported result for Pseudodiaptomus marinus that was detected by both COI and 18S rRNA V9.			x				x
3	NO	X	Environmental conditions drive zooplankton community structure in the epipelagic oceanic water of the southern Gulf of Mexico: A molecular approach	Cicala, Francesco; Arteaga, Maria C.; Herzka, Sharon Z.; Hereu, Clara M.; Jimenez-Rosenberg, Sylvia P. A.; Saavedra-Flores, Anaid; Robles-Flores, Javier; Gomez, Ricardo; Batta-Lona, Paola G.; Galindo-Sanchez, Clara E.	10.1111/mec.16251	2022	1. 335um net, 2. Open waters of the southern Gulf of Mexico, 3. MiSEQ, 4. BOLD, 5. 18S rRNA V9 region (1389F and 1510R; Amaral-Zettler et al., 2009)	Taxonomic classification varied somewhat depending on the molecular marker. For example, some taxa were exclusively detected with either 18S rRNA (e.g., Brachyopoda, Bryozoa, Ctenophora, Hemichordata, and Nemertea) or COI (e.g., Rotifera). Moreover, we observed a discrepancy in the relative abundance of some taxa between loci, although the most common tended to agree (Figure 2). Additionally, the…	In Supp. Mat. Table 2 it can be seen that thaliaceans (Salpida and Doliolida) and appendicularians were detected in high abundance by 18S rRNA V9; however, these taxa failed to be detected by miniCOI (Supp. Mat. Table 3).	x						x		Failure to detect Salpida and Doliolida.
24	NO	X	Metabarcoding of zooplankton diversity within the Chukchi Borderland, Arctic Ocean: improved resolution from multi-gene markers and region-specific DNA databases	Questel, Jennifer M.; Hopcroft, Russell R.; DeHart, Hayley M.; Smoot, Caitlin A.; Kosobokova, Ksenia N.; Bucklin, Ann	10.1007/s12526-020-01136-x	2021	1. 150um net, 2. Chukchi Borderland (Arctic Ocean), 3. MiSEQ, 4. custom database that corresponds to the incipient MZGdb (included representatives from BOLD and NCI/GENBANK + local sequences), 5. 18S rRNA V4 (Stoeck et al. 2010: doi.org/10.1111/j.1365-294X.2009.04480.x) and 18S rRNA V9 region (1380F and 1510R; Amaral-Zettler et al., 2009)	There was a surprising lack of resolution of OTUs based on COI within the Calanidae family. Numerous OTUs were identified as Calanus hyperboreus and Calanidae unclassified. By classifying OTUs for multiple DNA markers using the ArCop databases, 34 of the 49 copepod species were uniquely identified by one of the three markers used: V4 and V9 18S rRNA or mitochondrial COI.	Authors don´t give details on false negatives on the manuscript but this info appeared in Supp. Mat. Table 4 where, regarding only abundant species, apart from problems in the species identification with genera Calanus, Pseudocalanus and Metridia, miniCOI would not detect the abundant Microcalanus pygmaeus (or other congeneric spp.). According to this table Oithona spp. was reported by the two 18…			x					x	Failure to detect Microcalanus pygmaeus
16	X	NO	Comparative analysis of zooplankton diversities and compositions estimated from complement DNA and genomic DNA amplicons, metatranscriptomics, and morphological identifications	Machida, Ryuji J.; Kurihara, Haruko; Nakajima, Ryota; Sakamaki, Takashi; Lin, Ya-Ying; Furusawa, Kazushi	10.1093/icesjms/fsab084	2021	1. 180um net, 2. Coastal areas around the Ryukyu Islands, Japan, 3.MiSEQ, 4. MIDORI. NOTE: Apart from DNA, the authors also sequenced cDNA and perform a metatranscriptomics approach	Chaetognatha was observed in the morphological identification of some samples, including Kurio, Nakijin, and Funauki. In contrast, sequences assigned to Chaetognatha were much less evident when any of the molecular methods were used (the proportion is too small to be visible in Figure 6). For these reasons, it appears that the number of sequences identified as Chaetognatha is an underestimate.	No more details provided (also in the Supp. Mat.).			x				x		Pronounced bias with Chaetognaths.
22	X	X	The role of taxonomic expertise in interpretation of metabarcoding studies	Pappalardo, Paula; Collins, Allen G.; Lohan, Katrina M. Pagenkopp; Hanson, Kate M.; Truskey, Sarit B.; Jaeckle, William; Ames, Cheryl Lewis; Goodheart, Jessica A.; Bush, Stephanie L.; Biancani, Leann M.; Strong, Ellen E.; Vecchione, Michael; Harasewych, M. G.; Reed, Karen; Lin, Chan; Hartil, Elise C.; Whelpley, Jessica; Blumberg, Jamie; Matterson, Kenan; Redmond, Niamh E.; Becker, Allison; Boyle,…	10.1093/icesjms/fsab082	2021	1. 209 and 500um nets, 2. Florida Current of the Gulf Stream off the Atlantic coast near Fort Pierce, Florida, 3. MiSEQ, 4. MIDORI + NCBI/GENBANK + local database (Streamcode project), 5. 18S rRNA V1-2 region (Fonseca et al. 2010)	Other phyla were detected only by some combinations: Acanthocephala using 18S V1–2; Porifera using COI with BLASTn-GenBank and by morphological analysis. In our study, there were also differences between markers in the relative taxonomic composition detected, and in the proportion of taxa that we were able to classify into plankton type.	No details reported below the Phylum category (not even in the Supp. Mat.). The paper focused in improving reference database and testing bioinformatics pipelines.			x				x
28	X	X	Capturing open ocean biodiversity: Comparing environmental DNA metabarcoding to the continuous plankton recorder	Suter, Leonie; Polanowski, Andrea Maree; Clarke, Laurence John; Kitchener, John Andrew; Deagle, Bruce Emerson	10.1111/mec.15587	2021	1. eDNAss and 270um net (CPR device), 2. Southern Ocean south of Tasmania, Australia, 3. MiSEQ, 4. BOLD, 5. 18S rRNA V4 region (Piredda et al. 2017: https://doi.org/10.1093/femsec/fiw200)	To assess whether particular taxonomic groups of metazoan were differentially represented in the COI and 18S data, all eDNA samples were compared at phylum level. In the metazoan reads, 18S metabarcoding generally detected a larger proportion of Arthropoda reads than COI metabarcoding, as well as small proportions of Xenacoelomorpha reads, which were largely absent in COI metabarcoding results (F…	No qualitative/quantitative data on Appendicularia and Oithona was reported in the paper. In the Supp. Mat. there is also no recording of Appendicularia but, the detection of Oithona similis by both microscopy and miniCOI is shown: in Supp. Mat. Fig. 3b this taxa was proportionally more abundant in microscopy counts than in DNA ones (for relative abundance) but, as no counts/reads tables neither …			x				x
17	NO	X	Recommendations for interpreting zooplankton metabarcoding and integrating molecular methods with morphological analyses	Matthews, Stephanie A.; Goetze, Erica; Ohman, Mark D.	10.1093/icesjms/fsab107	2021	1. 202um NET, 2. California Current Ecosystem, 3. MiSEQ, 4. MIDORI + NCBI/GENBANK, 5. 18S rRNA V4 region (Zhan et al. 2013)	There was some variability between markers, with oithonids, doliolids, and pyrosomes only resolved at 18S and chaetognaths only resolved by COI.	The authors reported detection of appendicularians with miniCOI in three samples (showing a pronounced bias versus biomass retrieved by ZOOSCAN and versus 18S rRNA V4, with appendicularians being reported in many more samples with both alternative methods; Supp. Mat. Figure 1) but they do not give any species/genus details. COI failed to detect oithonids, doliolids and pyrosomes but no info on sp…		x					x		Failure to detect oithonids, doliolids, and pyrosomes.
23	NO	X	Zooplankton biogeographic boundaries in the California Current System as determined from metabarcoding	Pitz, Kathleen J.; Guo, Jinchen; Johnson, Shannon B.; Campbell, Tracy L.; Zhang, Haibin; Vrijenhoek, Robert C.; Chavez, Francisco P.; Geller, Jonathan	10.1371/journal.pone.0235159	2020	1. 200um net, 2. Southern California Current ecosystem, 3. MiSEQ, 4. NCBI/GENBANK, 5. 18S rRNA V1-2 region (Blaxter et al. 1998: https://doi.org/10.1038/32160)	18S and COI markers within this study gave similar information at higher taxonomic levels but differed in how specifically they allowed taxonomic annotation between groups.	Authors did not provide details on the performance of the markers regarding species/genus level in the paper. In the Supp. Mat. they only reported a comparison at species level for euphausiids showing a superior performance of miniCOI versus 18S rRNA V1-2 (Supp. Mat. Table 1).			x				x
2	NO	X	Multi-locus DNA metabarcoding of zooplankton communities and scat reveal trophic interactions of a generalist predator	Carroll, E. L.; Gallego, R.; Sewell, M. A.; Zeldis, J.; Ranjard, L.; Ross, H. A.; Tooman, L. K.; O'Rorke, R.; Newcomb, R. D.; Constantine, R.	10.1038/s41598-018-36478-x	2019	1. Whale diet (scats)and 150um net, 2. Hauraki Gulf, New Zealand, 3. MiSEQ, 4. NCBI/GENBANK, 5. 18S rRNA V9 region (authors do not specify the primers)	The 18S barcode also (DISTINCT TO COI) highlighted free-swimming tunicates (Chordata:Appendicularia) and comb jellies (Ctenophora:Tentaculata) as potentially important prey species, while planktonic arthropods (Arthropoda:Chelicerata) and crustaceans (Arthropoda:Branchiopoda) were identified in the COI dataset.	Authors do not go below Class level regarding reported taxonomy (Table 2).	x						x		Failure to detect Ctenophora.
7	X	NO	Genetic monitoring of open ocean biodiversity: An evaluation of DNA metabarcoding for processing continuous plankton recorder samples	Deagle, Bruce E.; Clarke, Laurence J.; Kitchener, John A.; Polanowski, Andrea M.; Davidson, Andrew T.	10.1111/1755-0998.12740	2018	1. 270um net (CPR device), 2. Southern Ocean between Tasmania and Macquarie Island, 3. MiSEQ, 4. local reference database composed of NCBI-GENBANK plus a set of Sanger sequences (not specified)	The copepod Oithona similis was the most common taxon (present in all samples; 851 individuals-MICROSCOPY DATA). O. similis is known to harbour cryptic species (Cornils, Wend-Heckmann, & Held, 2017) and we recovered two lineages (22% divergence; Figure S3). The lineage previously identified in the Southern Ocean (Cornils et al., 2017) was restricted to the southern tow (Figure 4b). Copepods had s…	Regarding Oithona similis; this was the most abundant taxa in microscopy and was also detected with miniCOI (two lineages, in fact, as reported by the authors); however, authors do not provide detailed data to compare performance of COI against microscopy and we base on figure 4b to estimate a relatively fair correspondence. Microscopy data are available in DRYAD (datadryad.org, https://doi.org/1…	x							x
15	X	X	Changes in zooplankton assemblages in northern Monterey Bay, California, during a fall transition	Harvey, Julio B. J.; Fisher, Jennifer L.; Ryan, John P.; Johnson, Shannon B.; Peterson, William T.; Vrijenhoek, Robert C.	10.3354/meps12742	2018	1. 200um net, 2. Northern Monterey Bay, California, 3. 454, 4. NCBI/GENBANK, 5. 28S rRNA (Park et al. 2015: https://doi.org/10.1111/jeu.12159)	As previously noted, discrepancies existed among the COI, 28S and morphological data sets, due to biases inherent in each method (Harvey et al. 2017). Consequently, different data sets did not always detect the same taxa (Table 1). For example, echinoderm 28S data identified 3 species, but none corresponded to those identified by COI. COI also primarily identified different genera than 28S, with …	Table 1 indicates the taxa with reference sequences in the used database (NCBI/GENBANK) along with the species detected by microscopy, miniCOI and 28S rRNA: of the most abundant copepod genera (those showing biomasses > 1 mgC/m3 according to Table 2) that also had COI sequences in the reference database, the species Acartia longiremis, Acartia tonsa, Calanus marshallae, Paracalanus parvus, Clauso…	x				x				Pronounced bias with Acartia spp. and Paracalanus spp.
14	X	X	Comparison of morphological and next generation DNA sequencing methods for assessing zooplankton assemblages	Harvey, Julio B.J.; Johnson, Shannon B.; Fisher, Jennifer L.; Peterson, William T.; Vrijenhoek, Robert C.	10.1016/j.jembe.2016.12.002	2017	1. 200um net, 2. Northern Monterey Bay, California, 3. 454, 4. NCBI/GENBANK, 5. 28S rRNA (Park et al. 2015: https://doi.org/10.1111/jeu.12159)	Finally, neither Acartia nor Paracalanus showed significant correlations between biomass and NGS percent sequence abundance data, despite being the most abundant copepod genera (most samples contained 2–20 mg carbon/m3). For example, Appendicularians were not detected by COI or 28S sequences. Significant correlations between biomass and NGS percent sequence abundance data were found for some cope…	Table 1 shows the list of taxa detected by microscopy, 28S rRNA and miniCOI; however, no specific details on taxa abundance/biomass are given. Oithona spp. was detected by 28S and microscopy but not by COI.	x				x				Pronounced bias with Acartia spp. and Paracalanus spp. Failure to detect Chaetognaths.
4	X	X	Effect of marker choice and thermal cycling protocol on zooplankton DNA metabarcoding studies	Clarke, Laurence J.; Beard, Jason M.; Swadling, Kerrie M.; Deagle, Bruce E.	10.1002/ece3.2667	2017	1. 200um net, 2. Storm Bay, Tasmania, 3. MiSEQ, 4. NCBI/GENBANK, 5. 18S rRNA V4 region (Zhan et al. 2013) and mitochondrial 16S (novel)	The taxonomic coverage reflected the target taxa for each marker to some degree, with Uni18S detecting one more zooplankton phylum than COI (Table 3), but COI detecting more metazoan phyla.	The Phylum not detected by COI was Ctenophora (Supp. Mat. Fig. S2). Apart from this, in the paper Appendicularia was only reported for microscopy and 18S rRNA V4 but the putative failure with COI could not be confirmed due to the lack of detailed data on 18S and miniCOI results (also in the Supp. Mat.). No data on Oithona spp. was reported for both markers; however, at least 4 species were detect…			x				x
LERAY XT
21	X	X	Capturing drifting species and molecules—Lessons learned from integrated approaches to assess marine metazoan diversity in highly dynamic waters	Alica Ohnesorge, Uwe John, Sarah Taudien, Stefan Neuhaus, Lucie Kuczynski, Silke Laakmann	10.1002/edn3.478	2023	1. eDNAss and 150um and 500um nets, 2. Helgoland Roads (German Bight, North Sea), 3. MiSEQ, 4. MZGdb, 5. 18S rRNA V4 region (Zhan et al. 2013)	COI identified more species within Arthropoda, Annelida, Mollusca, Cnidaria, Chordata, Bryozoa, Echinodermata, Ctenophora, Nemertea, and Rotifera and 18S complemented the dataset with phyla such as Entoprocta, Gastrotricha, Nematoda, Porifera and Xenacoelomorpha and performed much better in detecting Platyhelminthes. The COI primer performance exceeded our expectations as it even amplified taxa w…	Authors didn´t report detailed result per marker in the paper but they did in the Supp. Mat. Tables 8 and 10: these data show a fair/good correspondence for Oithona (O. similis and O. nana) vs. microscopy and 18S rRNA V4. They also show a failure of detection of miniCOI with Oikopleura spp., that is, however, reported by the 18S marker.	x							x
10	X	NO	Mock samples resolve biases in diversity estimates and quantitative interpretation of zooplankton metabarcoding data	Ershova, Elizaveta A.; Wangensteen, Owen S.; Falkenhaug, Tone	10.1007/s12526-023-01372-x	2023	1. mock samples (constructed merging certain specimens from 180um and 280um nets), 2. North Sea (northern part), 3. MiSEQ, 4. DUFA (custom database including sequences from NCBI/GENBANK, BOLD and locally generated sequences)	Metabarcoding identified 357 MOTU’s across the whole dataset, of which 228 were identified to species level, 19 to genus or family level, 43 to order or class, 10 to higher taxonomic ranks, and 57 remained unassigned. Of these, 282 MOTU’s belonged to either holo- or meroplanktonic (fish or benthic) organisms and corresponded to 86 and 124 unique species/taxa of holo- and meroplankton, respectivel…	The failure with Oikopleura spp. as well as the fair/good correspondence against microscopy for Oithona spp. (O. similis and O. atlantica) is reported in Supp. Mat. Table 4.	x							x	Pronounced bias with Acartia spp., Detrichocoryceaus sp., Oncaeidae.
9	X	NO	Metabarcoding as a quantitative tool for estimating biodiversity and relative biomass of marine zooplankton	Ershova, E. A.; Wangensteen, O. S.; Descoteaux, R.; Barth-Jensen, C.; Praebel, K.	10.1093/icesjms/fsab171	2021	1. 64 and 180um nets, 2. Arctic and North Atlantic: northern Barents Sea, Svalbard fjords and north Norwegian fjords, 3. MiSEQ, 4. DUFA (custom database including sequences from NCBI/GENBANK, BOLD and locally generated sequences)	Of the 48 morphologically-identified taxa, 36 were also identified via metabarcoding. The taxa that failed to appear in the metabarcoding data included the appendicularians Oikopleura vanhoeffeni and Fritillaria borealis, the pelagic polychaete Tomopteris helgolandica, the pteropod Clione limacina and several species of copepods. With the exception of C. limacina, all of the excluded taxa were mi…	Although not mentioned in the paper, miniCOI results for Oithona (O. similis and O. atlantica) showed a fair/good correspondence with microscopy (Supp. Mat. Tables 3 and 2, respectively).	x							x	Pronounced bias with Microsetella norvegica, Acartia spp. and Metridia spp.
6	X	NO	Seasonal Variability in the Zooplankton Community Structure in a Sub-Arctic Fjord as Revealed by Morphological and Molecular Approaches	Coguiec, Estelle; Ershova, Elizaveta A.; Daase, Malin; Vonnahme, Tobias R.; Wangensteen, Owen S.; Gradinger, Rolf; Praebel, Kim; Berge, Jorgen	10.3389/fmars.2021.705042	2021	1. 64 and 180um nets, 2. Ramfjord fjord (northern Norway), 3. MiSEQ, 4. DUFA (custom database including sequences from NCBI/GENBANK, BOLD and locally generated sequences)	BWSR (biomass-weighted sequence reads) captured the same seasonal peaks in Oithona similis, Microcalanus spp., Acartia longiremis, and Temora longicornis as the abundance estimates. Only for Pseudocalanus and Microsetella norvegica did the two methods show different patterns. The high BWSR of P. acuspes between May and August contradicted the low abundance of Pseudocalanus spp. in that period, al…	No mention to appendicularians in the main text, nor in the Supp. Mat.			x					x	Pronounced bias with Microsetella norvegica.
OTHER PRIMERS
25	X	NO	DNA metabarcoding and morphological analysis - Assessment of zooplankton biodiversity in transitional waters	Schroeder, Anna; Stankovic, David; Pallavicini, Alberto; Gionechetti, Fabrizia; Pansera, Marco; Camatti, Elisa	10.1016/j.marenvres.2020.104946	2020	Authors used a coktail of primers for the miniCOI region (Leray Forward primer + both Geller 13 and Meyer 03 reverse ones, following Stefanni et al. 2018). 1. 200um net, 2. Venice Lagoon and Gulf of Venice (Italy), 3. IonTorrent, 4. local reference database combining NCBI/GENBANK with locally generated sequences for three copepod species (Labidocera brunescens, Centropages ponticus and Acartia ma…	In addition, the MOI approach also performed poor in recovering Chordata and Cnidaria, namely, with MBC (DNA metabarcoding) approach 28 Chordata OTUs were identified (30 Actinopterygii, 7 Ascidiacea and one Leptocardii, Branchiostoma lanceolatum) and only five with MOI (morphological identification) approach – Branchiostoma larvae, Actinopterygii larvae, Engraulis encrasicolus eggs, Ascidiacea la…	No reference to Oithona similis in the paper but it appears as detected by both microscopy and metabarcoding in the Supp. Mat. Table S3. However, a pronounced bias versus microscopy is shown in the main paper´s Figure 7 (O. similis was over 2% in the microscopy counts but practically 0.0% by metabarcoding). Appendicularians also detected only by microscopy (this confirmed in Supp. Mat. Table S3).	x					x			Failure to detect Calocalanus styliremis and Oithona nana.
27	X	X	Multi-marker metabarcoding approach to study mesozooplankton at basin scale	Stefanni, Sergio; Stankovic, David; Borme, Diego; de Olazabal, Alessandra; Juretic, Tea; Pallavicini, Alberto; Tirelli, Valentina	10.1038/s41598-018-30157-7	2018	Authors used a coktail of primers for the miniCOI region (Leray Forward primer + both Geller 13 and Meyer 03 reverse ones). 1. 200um net, 2. Western Adriatic Sea, 3. IonTorrent, 4. NCBI/GENBANK, 5. 18S rRNA V9 region (1391F and EukBr; http://www.earthmicrobiome.org/emp-standard-protocols/18s/)	The molecular approach always identified a higher number of OTUs except for the groups of cladocerans and copepods, which are commonly recognized at species level through microscopic observations. At the stereomicroscope many meroplanktonic larvae were recognised only to class (as Bivalvia) or order (as Decapoda) or phylum (as Echinodermata) level, whereas DNA metabarcoding analysis was often abl…	Result were reported combining both universal markers together. However, the data is detailed by marker in the Supp. Mat. athough only presence/absence data (Supp. Mat. Tables 1 and 2). Therefore, we could confirm the lack of detection with miniCOI for Evadne normanni, Acartia spp., Calocalanus spp., Centropages spp., Isias clavipes, Mecynocera clausi, Microsetella spp., Neocalanus gracilis, Oith…	x						x
30	X	X	Metabarcoding using multiplexed markers increases species detection in complex zooplankton communities	Zhang, Guang K.; Chain, Frederic J. J.; Abbott, Cathryn L.; Cristescu, Melania E.	10.1111/eva.12694	2018	Authors sequenced two distinct miniCOI regions (Leray Forward - Folmer Reverse and also Folmer Forward - ShrokallaR III-C Reverse, the latter from Shrokalla et al. 2015:https://doi.org/10.1038/srep09687, and referred in the paper as Leary and FC fragment, respectively) and also the classic Folmer et al. 1994 COI barcode. 1. Mock samples (freshwater and marine zooplankton). 2. Specimens for the mo…	Our results suggest that different species and taxonomic groups were detected using the evolutionary independent markers 18S and COI. For example, the orders Cyclopoida, Cardiida, and Neogastropoda were only detected with the 18S marker, while the order Thecosomata was only detected with the COI marker. Furthermore, we experienced difficulty amplifying the COI marker for crustacean groups such as…	The mock samples are composed of mainly freshwater species and some marine species. Regarding the latter, the focus of this review, the two miniCOI primers combinations used failed to detect Calanus finmarchicus, Oikopleura labradonensis and Oithona atlantica (Supp. Mat. Table 6 and 7). Apart from this, the authors tested many more marine species regarding the PCR amplification success with diffe…	x						x		Failure to detect Calanus finmarchicus, Pseudocalanus mimus, Microsetella norvegica, Oithona atlantica and Oikopleura labradonensis. .
NO DATA ON PRIMERS
5	NO	X	DNA-based diet analysis of mesopelagic fish from the southern Kerguelen Axis	Clarke, Laurence J.; Trebilco, Rowan; Walters, Andrea; Polanowski, Andrea M.; Deagle, Bruce E.	10.1016/j.dsr2.2018.09.001	2020	Authors reported sequencing the miniCOI "Leray" region but did not detailed primers. 1. Fish diet (gut contents), 2. Southern extension of the Kerguelen Plateau (southern Indian Ocean), 3. MiSEQ, 4. NCBI/GENBANK, 5. 18S rRNA V9 region (authors do not specify the primers)		Authors did not give details on species level neither compared performance between markers.			x				x
